# Supplementary material for: Impact of a Novel Two-Phase Natural Deep Eutectic Solvent-Assisted Extraction on the Structural, Functional, and Flavor Properties of Hemp Protein Isolates
Source: Plants (Basel). 2025 Jan 18;14(2):274. doi: 10.3390/plants14020274 (PMC11768760; doi:10.3390/plants14020274)
Supplement: Supplementary file 1 [file plants-14-00274-s001.zip]

Archive with 1 entries (1 files):
- plants-3403746-supplementary.pdf
